# Supplementary material for: Blood Cell DNA Methylation of Aging-Related Ubiquitination Gene DZIP3 Can Predict the Onset of Early Stage Colorectal Cancer
Source: Front Oncol. 2020 Nov 27;10:544330. doi: 10.3389/fonc.2020.544330 (PMC7729090; doi:10.3389/fonc.2020.544330)
Supplement: Supplementary file 1 [file DataSheet_1.xlsx]

## Sheet: Table S1
Table S1. Reviewed E3 ubiquitin ligase gene list of humana
Entry	Entry name	Status	Protein names	Gene names	Organism	Length
P62877	RBX1_HUMAN	reviewed	E3 ubiquitin-protein ligase RBX1 (EC 2.3.2.27) (EC 2.3.2.32) (E3 ubiquitin-protein transferase RBX1) (Protein ZYP) (RING finger protein 75) (RING-box protein 1) (Rbx1) (Regulator of cullins 1) (ROC1) [Cleaved into: E3 ubiquitin-protein ligase RBX1, N-terminally processed (E3 ubiquitin-protein transferase RBX1, N-terminally processed)]	RBX1 RNF75 ROC1	Homo sapiens (Human)	108
Q8IWV7	UBR1_HUMAN	reviewed	E3 ubiquitin-protein ligase UBR1 (EC 2.3.2.27) (N-recognin-1) (RING-type E3 ubiquitin transferase UBR1) (Ubiquitin-protein ligase E3-alpha-1) (Ubiquitin-protein ligase E3-alpha-I)	UBR1	Homo sapiens (Human)	1749
Q8IWV8	UBR2_HUMAN	reviewed	E3 ubiquitin-protein ligase UBR2 (EC 2.3.2.27) (N-recognin-2) (RING-type E3 ubiquitin transferase UBR2) (Ubiquitin-protein ligase E3-alpha-2) (Ubiquitin-protein ligase E3-alpha-II)	UBR2 C6orf133 KIAA0349	Homo sapiens (Human)	1755
Q6ZT12	UBR3_HUMAN	reviewed	E3 ubiquitin-protein ligase UBR3 (EC 2.3.2.27) (N-recognin-3) (RING-type E3 ubiquitin transferase UBR3) (Ubiquitin-protein ligase E3-alpha-3) (Ubiquitin-protein ligase E3-alpha-III) (Zinc finger protein 650)	UBR3 KIAA2024 ZNF650	Homo sapiens (Human)	1888
Q969V5	MUL1_HUMAN	reviewed	Mitochondrial ubiquitin ligase activator of NFKB 1 (EC 2.3.2.27) (E3 SUMO-protein ligase MUL1) (E3 ubiquitin-protein ligase MUL1) (Growth inhibition and death E3 ligase) (Mitochondrial-anchored protein ligase) (MAPL) (Putative NF-kappa-B-activating protein 266) (RING finger protein 218) (RING-type E3 ubiquitin transferase NFKB 1)	MUL1 C1orf166 GIDE MAPL MULAN RNF218	Homo sapiens (Human)	352
Q14669	TRIPC_HUMAN	reviewed	E3 ubiquitin-protein ligase TRIP12 (EC 2.3.2.26) (E3 ubiquitin-protein ligase for Arf) (ULF) (HECT-type E3 ubiquitin transferase TRIP12) (Thyroid receptor-interacting protein 12) (TR-interacting protein 12) (TRIP-12)	TRIP12 KIAA0045 ULF	Homo sapiens (Human)	1992
O95071	UBR5_HUMAN	reviewed	E3 ubiquitin-protein ligase UBR5 (EC 2.3.2.26) (E3 ubiquitin-protein ligase, HECT domain-containing 1) (HECT-type E3 ubiquitin transferase UBR5) (Hyperplastic discs protein homolog) (hHYD) (Progestin-induced protein)	UBR5 EDD EDD1 HYD KIAA0896	Homo sapiens (Human)	2799
Q9P2P5	HECW2_HUMAN	reviewed	E3 ubiquitin-protein ligase HECW2 (EC 2.3.2.26) (HECT, C2 and WW domain-containing protein 2) (HECT-type E3 ubiquitin transferase HECW2) (NEDD4-like E3 ubiquitin-protein ligase 2)	HECW2 KIAA1301 NEDL2	Homo sapiens (Human)	1572
Q8IYU2	HACE1_HUMAN	reviewed	E3 ubiquitin-protein ligase HACE1 (EC 2.3.2.26) (HECT domain and ankyrin repeat-containing E3 ubiquitin-protein ligase 1) (HECT-type E3 ubiquitin transferase HACE1)	HACE1 KIAA1320	Homo sapiens (Human)	909
Q76N89	HECW1_HUMAN	reviewed	E3 ubiquitin-protein ligase HECW1 (EC 2.3.2.26) (HECT, C2 and WW domain-containing protein 1) (HECT-type E3 ubiquitin transferase HECW1) (NEDD4-like E3 ubiquitin-protein ligase 1) (hNEDL1)	HECW1 KIAA0322 NEDL1	Homo sapiens (Human)	1606
Q9HAU4	SMUF2_HUMAN	reviewed	E3 ubiquitin-protein ligase SMURF2 (hSMURF2) (EC 2.3.2.26) (HECT-type E3 ubiquitin transferase SMURF2) (SMAD ubiquitination regulatory factor 2) (SMAD-specific E3 ubiquitin-protein ligase 2)	SMURF2	Homo sapiens (Human)	748
Q9HCE7	SMUF1_HUMAN	reviewed	E3 ubiquitin-protein ligase SMURF1 (hSMURF1) (EC 2.3.2.26) (HECT-type E3 ubiquitin transferase SMURF1) (SMAD ubiquitination regulatory factor 1) (SMAD-specific E3 ubiquitin-protein ligase 1)	SMURF1 KIAA1625	Homo sapiens (Human)	757
Q969T4	UB2E3_HUMAN	reviewed	Ubiquitin-conjugating enzyme E2 E3 (EC 2.3.2.23) (E2 ubiquitin-conjugating enzyme E3) (UbcH9) (Ubiquitin carrier protein E3) (Ubiquitin-conjugating enzyme E2-23 kDa) (Ubiquitin-protein ligase E3)	UBE2E3 UBCE4 UBCH9	Homo sapiens (Human)	207
Q8IUD6	RN135_HUMAN	reviewed	E3 ubiquitin-protein ligase RNF135 (EC 2.3.2.27) (RIG-I E3 ubiquitin ligase) (REUL) (RING finger protein 135) (RING-type E3 ubiquitin transferase RNF135) (Riplet)	RNF135 L13	Homo sapiens (Human)	432
Q9NS56	TOPRS_HUMAN	reviewed	E3 ubiquitin-protein ligase Topors (EC 2.3.2.27) (RING-type E3 ubiquitin transferase Topors) (SUMO1-protein E3 ligase Topors) (Topoisomerase I-binding RING finger protein) (Topoisomerase I-binding arginine/serine-rich protein) (Tumor suppressor p53-binding protein 3) (p53-binding protein 3) (p53BP3)	TOPORS LUN TP53BPL	Homo sapiens (Human)	1045
Q7Z6Z7	HUWE1_HUMAN	reviewed	E3 ubiquitin-protein ligase HUWE1 (EC 2.3.2.26) (ARF-binding protein 1) (ARF-BP1) (HECT, UBA and WWE domain-containing protein 1) (HECT-type E3 ubiquitin transferase HUWE1) (Homologous to E6AP carboxyl terminus homologous protein 9) (HectH9) (Large structure of UREB1) (LASU1) (Mcl-1 ubiquitin ligase E3) (Mule) (Upstream regulatory element-binding protein 1) (URE-B1) (URE-binding protein 1)	HUWE1 KIAA0312 KIAA1578 UREB1 HSPC272	Homo sapiens (Human)	4374
O60260	PRKN_HUMAN	reviewed	E3 ubiquitin-protein ligase parkin (Parkin) (EC 2.3.2.31) (Parkin RBR E3 ubiquitin-protein ligase) (Parkinson juvenile disease protein 2) (Parkinson disease protein 2)	PRKN PARK2	Homo sapiens (Human)	465
Q7Z6J8	UBE3D_HUMAN	reviewed	E3 ubiquitin-protein ligase E3D (EC 2.3.2.26) (HECT-type E3 ubiquitin transferase E3D) (UbcH10-binding protein with a HECT-like domain) (Ubiquitin-conjugating enzyme E2C-binding protein)	UBE3D C6orf157 H10BH UBE2CBP	Homo sapiens (Human)	389
Q9HCI7	MSL2_HUMAN	reviewed	E3 ubiquitin-protein ligase MSL2 (EC 2.3.2.-) (E3 ubiquitin-protein transferase MSL2) (Male-specific lethal 2-like 1) (MSL2-like 1) (Male-specific lethal-2 homolog) (MSL-2) (Male-specific lethal-2 homolog 1) (RING finger protein 184)	MSL2 KIAA1585 MSL2L1 RNF184	Homo sapiens (Human)	577
Q9H0M0	WWP1_HUMAN	reviewed	NEDD4-like E3 ubiquitin-protein ligase WWP1 (EC 2.3.2.26) (Atrophin-1-interacting protein 5) (AIP5) (HECT-type E3 ubiquitin transferase WWP1) (TGIF-interacting ubiquitin ligase 1) (Tiul1) (WW domain-containing protein 1)	WWP1	Homo sapiens (Human)	922
Q86Y13	DZIP3_HUMAN	reviewed	E3 ubiquitin-protein ligase DZIP3 (EC 2.3.2.27) (DAZ-interacting protein 3) (RING-type E3 ubiquitin transferase DZIP3) (RNA-binding ubiquitin ligase of 138 kDa) (hRUL138)	DZIP3 KIAA0675	Homo sapiens (Human)	1208
Q9NX47	MARH5_HUMAN	reviewed	E3 ubiquitin-protein ligase MARCH5 (EC 2.3.2.27) (Membrane-associated RING finger protein 5) (Membrane-associated RING-CH protein V) (MARCH-V) (Mitochondrial ubiquitin ligase) (MITOL) (RING finger protein 153) (RING-type E3 ubiquitin transferase MARCH5)	MARCH5 RNF153	Homo sapiens (Human)	278
Q6UWE0	LRSM1_HUMAN	reviewed	E3 ubiquitin-protein ligase LRSAM1 (EC 2.3.2.27) (Leucine-rich repeat and sterile alpha motif-containing protein 1) (RING-type E3 ubiquitin transferase LRSAM1) (Tsg101-associated ligase) (hTAL)	LRSAM1 TAL UNQ6496/PRO21356	Homo sapiens (Human)	723
Q9C0C9	UBE2O_HUMAN	reviewed	(E3-independent) E2 ubiquitin-conjugating enzyme (EC 2.3.2.24) (E2/E3 hybrid ubiquitin-protein ligase UBE2O) (Ubiquitin carrier protein O) (Ubiquitin-conjugating enzyme E2 O) (Ubiquitin-conjugating enzyme E2 of 230 kDa) (Ubiquitin-conjugating enzyme E2-230K) (Ubiquitin-protein ligase O)	UBE2O KIAA1734	Homo sapiens (Human)	1292
P15918	RAG1_HUMAN	reviewed	V(D)J recombination-activating protein 1 (RAG-1) (RING finger protein 74) [Includes: Endonuclease RAG1 (EC 3.1.-.-); E3 ubiquitin-protein ligase RAG1 (EC 2.3.2.27) (RING-type E3 ubiquitin transferase RAG1)]	RAG1 RNF74	Homo sapiens (Human)	1043
Q7Z6E9	RBBP6_HUMAN	reviewed	E3 ubiquitin-protein ligase RBBP6 (EC 2.3.2.27) (Proliferation potential-related protein) (Protein P2P-R) (RING-type E3 ubiquitin transferase RBBP6) (Retinoblastoma-binding Q protein 1) (RBQ-1) (Retinoblastoma-binding protein 6) (p53-associated cellular protein of testis)	RBBP6 P2PR PACT RBQ1 My038	Homo sapiens (Human)	1792
O15541	R113A_HUMAN	reviewed	E3 ubiquitin-protein ligase RNF113A (EC 2.3.2.27) (Cwc24 homolog) (RING finger protein 113A) (Zinc finger protein 183)	RNF113A RNF113 ZNF183	Homo sapiens (Human)	343
Q7Z419	R144B_HUMAN	reviewed	E3 ubiquitin-protein ligase RNF144B (EC 2.3.2.31) (IBR domain-containing protein 2) (RING finger protein 144B) (p53-inducible RING finger protein)	RNF144B IBRDC2 P53RFP	Homo sapiens (Human)	303
Q9NS91	RAD18_HUMAN	reviewed	E3 ubiquitin-protein ligase RAD18 (EC 2.3.2.27) (Postreplication repair protein RAD18) (hHR18) (hRAD18) (RING finger protein 73) (RING-type E3 ubiquitin transferase RAD18)	RAD18 RNF73	Homo sapiens (Human)	495
Q6VVB1	NHLC1_HUMAN	reviewed	E3 ubiquitin-protein ligase NHLRC1 (EC 2.3.2.27) (Malin) (NHL repeat-containing protein 1) (RING-type E3 ubiquitin transferase NHLRC1)	NHLRC1 EPM2B	Homo sapiens (Human)	395
Q9Y314	NOSIP_HUMAN	reviewed	Nitric oxide synthase-interacting protein (E3 ubiquitin-protein ligase NOSIP) (EC 2.3.2.27) (RING-type E3 ubiquitin transferase NOSIP) (eNOS-interacting protein)	NOSIP CGI-25	Homo sapiens (Human)	301
A8MQ27	NEU1B_HUMAN	reviewed	E3 ubiquitin-protein ligase NEURL1B (EC 2.3.2.27) (Neuralized-2) (NEUR2) (Neuralized-like protein 1B) (Neuralized-like protein 3) (RING-type E3 ubiquitin transferase NEURL1B)	NEURL1B NEURL3	Homo sapiens (Human)	555
Q13356	PPIL2_HUMAN	reviewed	RING-type E3 ubiquitin-protein ligase PPIL2 (EC 2.3.2.27) (CYC4) (Cyclophilin-60) (Cyclophilin-like protein Cyp-60) (Cyp60) (hCyP-60) (Probable inactive peptidyl-prolyl cis-trans isomerase-like 2) (PPIase) (Rotamase PPIL2)	PPIL2	Homo sapiens (Human)	520
Q06587	RING1_HUMAN	reviewed	E3 ubiquitin-protein ligase RING1 (EC 2.3.2.27) (Polycomb complex protein RING1) (RING finger protein 1) (RING-type E3 ubiquitin transferase RING1) (Really interesting new gene 1 protein)	RING1 RNF1	Homo sapiens (Human)	406
Q96FA3	PELI1_HUMAN	reviewed	E3 ubiquitin-protein ligase pellino homolog 1 (Pellino-1) (EC 2.3.2.27) (Pellino-related intracellular-signaling molecule) (RING-type E3 ubiquitin transferase pellino homolog 1)	PELI1 PRISM	Homo sapiens (Human)	418
Q9HAT8	PELI2_HUMAN	reviewed	E3 ubiquitin-protein ligase pellino homolog 2 (Pellino-2) (EC 2.3.2.27) (RING-type E3 ubiquitin transferase pellino homolog 2)	PELI2	Homo sapiens (Human)	420
Q8WY64	MYLIP_HUMAN	reviewed	E3 ubiquitin-protein ligase MYLIP (EC 2.3.2.27) (Inducible degrader of the LDL-receptor) (Idol) (Myosin regulatory light chain interacting protein) (MIR) (RING-type E3 ubiquitin transferase MYLIP)	MYLIP BZF1 IDOL BM-023 PP5242	Homo sapiens (Human)	445
P50876	R144A_HUMAN	reviewed	E3 ubiquitin-protein ligase RNF144A (EC 2.3.2.31) (RING finger protein 144A) (UbcM4-interacting protein 4) (Ubiquitin-conjugating enzyme 7-interacting protein 4)	RNF144A KIAA0161 RNF144 UBCE7IP4	Homo sapiens (Human)	292
Q99496	RING2_HUMAN	reviewed	E3 ubiquitin-protein ligase RING2 (EC 2.3.2.27) (Huntingtin-interacting protein 2-interacting protein 3) (HIP2-interacting protein 3) (Protein DinG) (RING finger protein 1B) (RING1b) (RING finger protein 2) (RING finger protein BAP-1) (RING-type E3 ubiquitin transferase RING2)	RNF2 BAP1 DING HIPI3 RING1B	Homo sapiens (Human)	336
Q8WZ73	RFFL_HUMAN	reviewed	E3 ubiquitin-protein ligase rififylin (EC 2.3.2.27) (Caspase regulator CARP2) (Caspases-8 and -10-associated RING finger protein 2) (CARP-2) (FYVE-RING finger protein Sakura) (Fring) (RING finger and FYVE-like domain-containing protein 1) (RING finger protein 189) (RING finger protein 34-like) (RING-type E3 ubiquitin transferase rififylin)	RFFL RNF189 RNF34L	Homo sapiens (Human)	363
Q8TBB1	LNX1_HUMAN	reviewed	E3 ubiquitin-protein ligase LNX (EC 2.3.2.27) (Ligand of Numb-protein X 1) (Numb-binding protein 1) (PDZ domain-containing RING finger protein 2) (RING-type E3 ubiquitin transferase LNX)	LNX1 LNX PDZRN2 UNQ574/PRO1136	Homo sapiens (Human)	728
Q8NG27	PJA1_HUMAN	reviewed	E3 ubiquitin-protein ligase Praja-1 (Praja1) (EC 2.3.2.27) (RING finger protein 70) (RING-type E3 ubiquitin transferase Praja-1)	PJA1 RNF70	Homo sapiens (Human)	643
O43164	PJA2_HUMAN	reviewed	E3 ubiquitin-protein ligase Praja-2 (Praja2) (EC 2.3.2.27) (RING finger protein 131) (RING-type E3 ubiquitin transferase Praja-2)	PJA2 KIAA0438 RNF131	Homo sapiens (Human)	708
Q8N2H9	PELI3_HUMAN	reviewed	E3 ubiquitin-protein ligase pellino homolog 3 (Pellino-3) (EC 2.3.2.27) (RING-type E3 ubiquitin transferase pellino homolog 3)	PELI3	Homo sapiens (Human)	469
Q969Q1	TRI63_HUMAN	reviewed	E3 ubiquitin-protein ligase TRIM63 (EC 2.3.2.27) (Iris RING finger protein) (Muscle-specific RING finger protein 1) (MuRF-1) (MuRF1) (RING finger protein 28) (RING-type E3 ubiquitin transferase TRIM63) (Striated muscle RING zinc finger protein) (Tripartite motif-containing protein 63)	TRIM63 IRF MURF1 RNF28 SMRZ	Homo sapiens (Human)	353
Q05086	UBE3A_HUMAN	reviewed	Ubiquitin-protein ligase E3A (EC 2.3.2.26) (E6AP ubiquitin-protein ligase) (HECT-type ubiquitin transferase E3A) (Human papillomavirus E6-associated protein) (Oncogenic protein-associated protein E6-AP) (Renal carcinoma antigen NY-REN-54)	UBE3A E6AP EPVE6AP HPVE6A	Homo sapiens (Human)	875
Q15386	UBE3C_HUMAN	reviewed	Ubiquitin-protein ligase E3C (EC 2.3.2.26) (HECT-type ubiquitin transferase E3C) (HectH2)	UBE3C KIAA0010 KIAA10	Homo sapiens (Human)	1083
Q9C029	TRIM7_HUMAN	reviewed	E3 ubiquitin-protein ligase TRIM7 (EC 2.3.2.27) (Glycogenin-interacting protein) (RING finger protein 90) (Tripartite motif-containing protein 7)	TRIM7 GNIP RNF90	Homo sapiens (Human)	511
Q8N806	UBR7_HUMAN	reviewed	Putative E3 ubiquitin-protein ligase UBR7 (EC 2.3.2.27) (N-recognin-7) (RING-type E3 ubiquitin transferase UBR7)	UBR7 C14orf130	Homo sapiens (Human)	425
Q86WT6	TRI69_HUMAN	reviewed	E3 ubiquitin-protein ligase TRIM69 (EC 2.3.2.27) (RFP-like domain-containing protein trimless) (RING finger protein 36) (RING-type E3 ubiquitin transferase TRIM69) (Tripartite motif-containing protein 69)	TRIM69 RNF36 HSD-34 HSD34	Homo sapiens (Human)	500
P63279	UBC9_HUMAN	reviewed	SUMO-conjugating enzyme UBC9 (EC 2.3.2.-) (RING-type E3 SUMO transferase UBC9) (SUMO-protein ligase) (Ubiquitin carrier protein 9) (Ubiquitin carrier protein I) (Ubiquitin-conjugating enzyme E2 I) (Ubiquitin-protein ligase I) (p18)	UBE2I UBC9 UBCE9	Homo sapiens (Human)	158
Q6AZZ1	TRI68_HUMAN	reviewed	E3 ubiquitin-protein ligase TRIM68 (EC 2.3.2.27) (RING finger protein 137) (RING-type E3 ubiquitin transferase TRIM68) (SSA protein SS-56) (SS-56) (Tripartite motif-containing protein 68)	TRIM68 GC109 RNF137 SS56	Homo sapiens (Human)	485
Q9C037	TRIM4_HUMAN	reviewed	E3 ubiquitin-protein ligase TRIM4 (EC 2.3.2.27) (RING finger protein 87) (RING-type E3 ubiquitin transferase TRIM4) (Tripartite motif-containing protein 4)	TRIM4 RNF87	Homo sapiens (Human)	500
Q7Z3V4	UBE3B_HUMAN	reviewed	Ubiquitin-protein ligase E3B (EC 2.3.2.26) (HECT-type ubiquitin transferase E3B)	UBE3B	Homo sapiens (Human)	1068
Q9C026	TRIM9_HUMAN	reviewed	E3 ubiquitin-protein ligase TRIM9 (EC 2.3.2.27) (RING finger protein 91) (RING-type E3 ubiquitin transferase TRIM9) (Tripartite motif-containing protein 9)	TRIM9 KIAA0282 RNF91	Homo sapiens (Human)	710
Q8NG06	TRI58_HUMAN	reviewed	E3 ubiquitin-protein ligase TRIM58 (EC 2.3.2.27) (Protein BIA2) (RING-type E3 ubiquitin transferase TRIM58) (Tripartite motif-containing protein 58)	TRIM58	Homo sapiens (Human)	486
O00762	UBE2C_HUMAN	reviewed	Ubiquitin-conjugating enzyme E2 C (EC 2.3.2.23) ((E3-independent) E2 ubiquitin-conjugating enzyme C) (EC 2.3.2.24) (E2 ubiquitin-conjugating enzyme C) (UbcH10) (Ubiquitin carrier protein C) (Ubiquitin-protein ligase C)	UBE2C UBCH10	Homo sapiens (Human)	179
Q9H9P5	UNKL_HUMAN	reviewed	Putative E3 ubiquitin-protein ligase UNKL (EC 2.3.2.-) (RING finger protein unkempt-like) (Zinc finger CCCH domain-containing protein 5-like)	UNKL C16orf28 ZC3H5L ZC3HDC5L	Homo sapiens (Human)	680
P62256	UBE2H_HUMAN	reviewed	Ubiquitin-conjugating enzyme E2 H (EC 2.3.2.23) ((E3-independent) E2 ubiquitin-conjugating enzyme H) (EC 2.3.2.24) (E2 ubiquitin-conjugating enzyme H) (UbcH2) (Ubiquitin carrier protein H) (Ubiquitin-conjugating enzyme E2-20K) (Ubiquitin-protein ligase H)	UBE2H	Homo sapiens (Human)	183
O60858	TRI13_HUMAN	reviewed	E3 ubiquitin-protein ligase TRIM13 (EC 2.3.2.27) (B-cell chronic lymphocytic leukemia tumor suppressor Leu5) (Leukemia-associated protein 5) (Putative tumor suppressor RFP2) (RING finger protein 77) (RING-type E3 ubiquitin transferase TRIM13) (Ret finger protein 2) (Tripartite motif-containing protein 13)	TRIM13 LEU5 RFP2 RNF77	Homo sapiens (Human)	407
O95361	TRI16_HUMAN	reviewed	Tripartite motif-containing protein 16 (EC 2.3.2.27) (E3 ubiquitin-protein ligase TRIM16) (Estrogen-responsive B box protein)	TRIM16 EBBP	Homo sapiens (Human)	564
Q9BRZ2	TRI56_HUMAN	reviewed	E3 ubiquitin-protein ligase TRIM56 (EC 2.3.2.27) (RING finger protein 109) (RING-type E3 ubiquitin transferase TRIM56) (Tripartite motif-containing protein 56)	TRIM56 RNF109	Homo sapiens (Human)	755
Q86XT4	TRI50_HUMAN	reviewed	E3 ubiquitin-protein ligase TRIM50 (EC 2.3.2.27) (RING-type E3 ubiquitin transferase TRIM50) (Tripartite motif-containing protein 50)	TRIM50 TRIM50A	Homo sapiens (Human)	487
Q5T4S7	UBR4_HUMAN	reviewed	E3 ubiquitin-protein ligase UBR4 (EC 2.3.2.27) (600 kDa retinoblastoma protein-associated factor) (N-recognin-4) (RING-type E3 ubiquitin transferase UBR4) (Retinoblastoma-associated factor of 600 kDa) (RBAF600) (p600) (Zinc finger UBR1-type protein 1)	UBR4 KIAA0462 KIAA1307 RBAF600 ZUBR1	Homo sapiens (Human)	5183
Q9Y577	TRI17_HUMAN	reviewed	E3 ubiquitin-protein ligase TRIM17 (EC 2.3.2.27) (RING finger protein 16) (RING-type E3 ubiquitin transferase TRIM17) (Testis RING finger protein) (Tripartite motif-containing protein 17)	TRIM17 RBCC RNF16 TERF	Homo sapiens (Human)	477
O15344	TRI18_HUMAN	reviewed	E3 ubiquitin-protein ligase Midline-1 (EC 2.3.2.27) (Midin) (Putative transcription factor XPRF) (RING finger protein 59) (RING finger protein Midline-1) (RING-type E3 ubiquitin transferase Midline-1) (Tripartite motif-containing protein 18)	MID1 FXY RNF59 TRIM18 XPRF	Homo sapiens (Human)	667
Q8IYM9	TRI22_HUMAN	reviewed	E3 ubiquitin-protein ligase TRIM22 (EC 2.3.2.27) (50 kDa-stimulated trans-acting factor) (RING finger protein 94) (RING-type E3 ubiquitin transferase TRIM22) (Staf-50) (Tripartite motif-containing protein 22)	TRIM22 RNF94 STAF50	Homo sapiens (Human)	498
P36406	TRI23_HUMAN	reviewed	E3 ubiquitin-protein ligase TRIM23 (EC 2.3.2.27) (ADP-ribosylation factor domain-containing protein 1) (GTP-binding protein ARD-1) (RING finger protein 46) (RING-type E3 ubiquitin transferase TRIM23) (Tripartite motif-containing protein 23)	TRIM23 ARD1 ARFD1 RNF46	Homo sapiens (Human)	574
Q9BZY9	TRI31_HUMAN	reviewed	E3 ubiquitin-protein ligase TRIM31 (EC 2.3.2.27) (RING-type E3 ubiquitin transferase TRIM31) (Tripartite motif-containing protein 31)	TRIM31 C6orf13 RNF	Homo sapiens (Human)	425
Q13049	TRI32_HUMAN	reviewed	E3 ubiquitin-protein ligase TRIM32 (EC 2.3.2.27) (72 kDa Tat-interacting protein) (RING-type E3 ubiquitin transferase TRIM32) (Tripartite motif-containing protein 32) (Zinc finger protein HT2A)	TRIM32 HT2A	Homo sapiens (Human)	653
Q96F44	TRI11_HUMAN	reviewed	E3 ubiquitin-protein ligase TRIM11 (EC 2.3.2.27) (Protein BIA1) (RING finger protein 92) (RING-type E3 ubiquitin transferase TRIM11) (Tripartite motif-containing protein 11)	TRIM11 RNF92	Homo sapiens (Human)	468
Q8WV44	TRI41_HUMAN	reviewed	E3 ubiquitin-protein ligase TRIM41 (EC 2.3.2.27) (RING finger-interacting protein with C kinase) (RINCK) (RING-type E3 ubiquitin transferase TRIM41) (Tripartite motif-containing protein 41)	TRIM41 RINCK	Homo sapiens (Human)	630
Q8N9V2	TRIML_HUMAN	reviewed	Probable E3 ubiquitin-protein ligase TRIML1 (EC 2.3.2.27) (RING finger protein 209) (RING-type E3 ubiquitin transferase TRIML1) (Tripartite motif family-like protein 1)	TRIML1 RNF209	Homo sapiens (Human)	468
Q96LD4	TRI47_HUMAN	reviewed	E3 ubiquitin-protein ligase TRIM47 (EC 2.3.2.27) (Gene overexpressed in astrocytoma protein) (RING finger protein 100) (Tripartite motif-containing protein 47)	TRIM47 GOA RNF100	Homo sapiens (Human)	638
P51668	UB2D1_HUMAN	reviewed	Ubiquitin-conjugating enzyme E2 D1 (EC 2.3.2.23) ((E3-independent) E2 ubiquitin-conjugating enzyme D1) (EC 2.3.2.24) (E2 ubiquitin-conjugating enzyme D1) (Stimulator of Fe transport) (SFT) (UBC4/5 homolog) (UbcH5) (Ubiquitin carrier protein D1) (Ubiquitin-conjugating enzyme E2(17)KB 1) (Ubiquitin-conjugating enzyme E2-17 kDa 1) (Ubiquitin-protein ligase D1)	UBE2D1 SFT UBC5A UBCH5 UBCH5A	Homo sapiens (Human)	147
Q9BZR9	TRIM8_HUMAN	reviewed	E3 ubiquitin-protein ligase TRIM8 (EC 2.3.2.27) (Glioblastoma-expressed RING finger protein) (RING finger protein 27) (RING-type E3 ubiquitin transferase TRIM8) (Tripartite motif-containing protein 8)	TRIM8 GERP RNF27	Homo sapiens (Human)	551
Q9BVG3	TRI62_HUMAN	reviewed	E3 ubiquitin-protein ligase TRIM62 (EC 2.3.2.27) (RING-type E3 ubiquitin transferase TRIM62) (Tripartite motif-containing protein 62)	TRIM62	Homo sapiens (Human)	475
Q8N7C3	TRIMM_HUMAN	reviewed	Probable E3 ubiquitin-protein ligase TRIML2 (EC 2.3.2.27) (RING-type E3 ubiquitin transferase TRIML2) (SPRY domain-containing protein 6) (Tripartite motif family-like protein 2)	TRIML2 SPRYD6	Homo sapiens (Human)	387
Q9UJV3	TRIM1_HUMAN	reviewed	Probable E3 ubiquitin-protein ligase MID2 (EC 2.3.2.27) (Midin-2) (Midline defect 2) (Midline-2) (RING finger protein 60) (RING-type E3 ubiquitin transferase MID2) (Tripartite motif-containing protein 1)	MID2 FXY2 RNF60 TRIM1	Homo sapiens (Human)	735
Q9C040	TRIM2_HUMAN	reviewed	Tripartite motif-containing protein 2 (EC 2.3.2.27) (E3 ubiquitin-protein ligase TRIM2) (RING finger protein 86) (RING-type E3 ubiquitin transferase TRIM2)	TRIM2 KIAA0517 RNF86	Homo sapiens (Human)	744
Q9BSL1	UBAC1_HUMAN	reviewed	Ubiquitin-associated domain-containing protein 1 (UBA domain-containing protein 1) (E3 ubiquitin-protein ligase subunit KPC2) (Glialblastoma cell differentiation-related protein 1) (Kip1 ubiquitination-promoting complex protein 2)	UBAC1 GBDR1 KPC2 UBADC1	Homo sapiens (Human)	405
Q8WWF5	ZNRF4_HUMAN	reviewed	E3 ubiquitin-protein ligase ZNRF4 (EC 2.3.2.27) (Nixin) (RING finger protein 204) (RING-type E3 ubiquitin transferase ZNRF4) (Zinc/RING finger protein 4)	ZNRF4 RNF204	Homo sapiens (Human)	429
Q9ULT6	ZNRF3_HUMAN	reviewed	E3 ubiquitin-protein ligase ZNRF3 (EC 2.3.2.27) (RING finger protein 203) (RING-type E3 ubiquitin transferase ZNRF3) (Zinc/RING finger protein 3)	ZNRF3 KIAA1133 RNF203	Homo sapiens (Human)	936
P98170	XIAP_HUMAN	reviewed	E3 ubiquitin-protein ligase XIAP (EC 2.3.2.27) (Baculoviral IAP repeat-containing protein 4) (IAP-like protein) (ILP) (hILP) (Inhibitor of apoptosis protein 3) (IAP-3) (hIAP-3) (hIAP3) (RING-type E3 ubiquitin transferase XIAP) (X-linked inhibitor of apoptosis protein) (X-linked IAP)	XIAP API3 BIRC4 IAP3	Homo sapiens (Human)	497
Q96JP5	ZFP91_HUMAN	reviewed	E3 ubiquitin-protein ligase ZFP91 (EC 2.3.2.27) (RING-type E3 ubiquitin transferase ZFP91) (Zinc finger protein 757) (Zinc finger protein 91 homolog) (Zfp-91)	ZFP91 ZNF757 FKSG11	Homo sapiens (Human)	570
O00308	WWP2_HUMAN	reviewed	NEDD4-like E3 ubiquitin-protein ligase WWP2 (EC 2.3.2.26) (Atrophin-1-interacting protein 2) (AIP2) (HECT-type E3 ubiquitin transferase WWP2) (WW domain-containing protein 2)	WWP2	Homo sapiens (Human)	870
Q9NPC3	CIP1_HUMAN	reviewed	E3 ubiquitin-protein ligase CCNB1IP1 (EC 2.3.2.27) (Cyclin-B1-interacting protein 1) (Human enhancer of invasion 10) (RING-type E3 ubiquitin transferase CCNB1IP1)	CCNB1IP1 C14orf18 HEI10	Homo sapiens (Human)	277
Q96M02	CJ090_HUMAN	reviewed	(E2-independent) E3 ubiquitin-conjugating enzyme FATS (EC 2.3.2.-) (Centrosomal protein C10orf90) (E2/E3 hybrid ubiquitin-protein ligase FATS) (Fragile-site associated tumor suppressor homolog) (FATS)	C10orf90 FATS	Homo sapiens (Human)	699
Q86UW9	DTX2_HUMAN	reviewed	Probable E3 ubiquitin-protein ligase DTX2 (EC 2.3.2.27) (Protein deltex-2) (Deltex2) (hDTX2) (RING finger protein 58) (RING-type E3 ubiquitin transferase DTX2)	DTX2 KIAA1528 RNF58	Homo sapiens (Human)	622
Q8N9I9	DTX3_HUMAN	reviewed	Probable E3 ubiquitin-protein ligase DTX3 (EC 2.3.2.27) (Protein deltex-3) (Deltex3) (RING finger protein 154) (RING-type E3 ubiquitin transferase DTX3)	DTX3 RNF154	Homo sapiens (Human)	347
Q86Y01	DTX1_HUMAN	reviewed	E3 ubiquitin-protein ligase DTX1 (EC 2.3.2.27) (Protein deltex-1) (Deltex1) (hDTX1) (RING-type E3 ubiquitin transferase DTX1)	DTX1	Homo sapiens (Human)	620
Q8TDB6	DTX3L_HUMAN	reviewed	E3 ubiquitin-protein ligase DTX3L (EC 2.3.2.27) (B-lymphoma- and BAL-associated protein) (Protein deltex-3-like) (RING-type E3 ubiquitin transferase DTX3L) (Rhysin-2) (Rhysin2)	DTX3L BBAP	Homo sapiens (Human)	740
Q9Y2E6	DTX4_HUMAN	reviewed	E3 ubiquitin-protein ligase DTX4 (EC 2.3.2.27) (Protein deltex-4) (Deltex4) (RING finger protein 155) (RING-type E3 ubiquitin transferase DTX4)	DTX4 KIAA0937 RNF155	Homo sapiens (Human)	619
Q66K89	E4F1_HUMAN	reviewed	Transcription factor E4F1 (EC 2.3.2.27) (E4F transcription factor 1) (Putative E3 ubiquitin-protein ligase E4F1) (RING-type E3 ubiquitin transferase E4F1) (Transcription factor E4F) (p120E4F) (p50E4F)	E4F1 E4F	Homo sapiens (Human)	784
Q9Y4X5	ARI1_HUMAN	reviewed	E3 ubiquitin-protein ligase ARIH1 (EC 2.3.2.31) (H7-AP2) (HHARI) (Monocyte protein 6) (MOP-6) (Protein ariadne-1 homolog) (ARI-1) (UbcH7-binding protein) (UbcM4-interacting protein) (Ubiquitin-conjugating enzyme E2-binding protein 1)	ARIH1 ARI MOP6 UBCH7BP HUSSY-27	Homo sapiens (Human)	557
Q9UNE7	CHIP_HUMAN	reviewed	E3 ubiquitin-protein ligase CHIP (EC 2.3.2.27) (Antigen NY-CO-7) (CLL-associated antigen KW-8) (Carboxy terminus of Hsp70-interacting protein) (RING-type E3 ubiquitin transferase CHIP) (STIP1 homology and U box-containing protein 1)	STUB1 CHIP PP1131	Homo sapiens (Human)	303
Q96EP1	CHFR_HUMAN	reviewed	E3 ubiquitin-protein ligase CHFR (EC 2.3.2.27) (Checkpoint with forkhead and RING finger domains protein) (RING finger protein 196) (RING-type E3 ubiquitin transferase CHFR)	CHFR RNF196	Homo sapiens (Human)	664
O95376	ARI2_HUMAN	reviewed	E3 ubiquitin-protein ligase ARIH2 (ARI-2) (Protein ariadne-2 homolog) (EC 2.3.2.31) (RING-type E3 ubiquitin transferase ARIH2) (Triad1 protein)	ARIH2 ARI2 TRIAD1 HT005	Homo sapiens (Human)	493
Q13191	CBLB_HUMAN	reviewed	E3 ubiquitin-protein ligase CBL-B (EC 2.3.2.27) (Casitas B-lineage lymphoma proto-oncogene b) (RING finger protein 56) (RING-type E3 ubiquitin transferase CBL-B) (SH3-binding protein CBL-B) (Signal transduction protein CBL-B)	CBLB RNF56 Nbla00127	Homo sapiens (Human)	982
Q5VTR2	BRE1A_HUMAN	reviewed	E3 ubiquitin-protein ligase BRE1A (BRE1-A) (hBRE1) (EC 2.3.2.27) (RING finger protein 20) (RING-type E3 ubiquitin transferase BRE1A)	RNF20 BRE1A	Homo sapiens (Human)	975
Q8N7E2	CBLL2_HUMAN	reviewed	E3 ubiquitin-protein ligase CBLL2 (EC 2.3.2.27) (Cbl proto-oncogene-like protein 2) (RING-type E3 ubiquitin transferase ZNF645) (Zinc finger protein 645) (c-Cbl-like protein 2)	CBLL2 ZNF645	Homo sapiens (Human)	425
Q9ULV8	CBLC_HUMAN	reviewed	E3 ubiquitin-protein ligase CBL-C (EC 2.3.2.27) (RING finger protein 57) (RING-type E3 ubiquitin transferase CBL-C) (SH3-binding protein CBL-3) (SH3-binding protein CBL-C) (Signal transduction protein CBL-C)	CBLC CBL3 RNF57	Homo sapiens (Human)	474
P22681	CBL_HUMAN	reviewed	E3 ubiquitin-protein ligase CBL (EC 2.3.2.27) (Casitas B-lineage lymphoma proto-oncogene) (Proto-oncogene c-Cbl) (RING finger protein 55) (RING-type E3 ubiquitin transferase CBL) (Signal transduction protein CBL)	CBL CBL2 RNF55	Homo sapiens (Human)	906
O75150	BRE1B_HUMAN	reviewed	E3 ubiquitin-protein ligase BRE1B (BRE1-B) (EC 2.3.2.27) (95 kDa retinoblastoma-associated protein) (RBP95) (RING finger protein 40) (RING-type E3 ubiquitin transferase BRE1B)	RNF40 BRE1B KIAA0661	Homo sapiens (Human)	1001
O95628	CNOT4_HUMAN	reviewed	CCR4-NOT transcription complex subunit 4 (EC 2.3.2.27) (CCR4-associated factor 4) (E3 ubiquitin-protein ligase CNOT4) (Potential transcriptional repressor NOT4Hp) (RING-type E3 ubiquitin transferase CNOT4)	CNOT4 NOT4	Homo sapiens (Human)	575
Q96PM5	ZN363_HUMAN	reviewed	RING finger and CHY zinc finger domain-containing protein 1 (EC 2.3.2.27) (Androgen receptor N-terminal-interacting protein) (CH-rich-interacting match with PLAG1) (E3 ubiquitin-protein ligase Pirh2) (RING finger protein 199) (RING-type E3 ubiquitin transferase RCHY1) (Zinc finger protein 363) (p53-induced RING-H2 protein) (hPirh2)	RCHY1 ARNIP CHIMP PIRH2 RNF199 ZNF363	Homo sapiens (Human)	261
Q8ND25	ZNRF1_HUMAN	reviewed	E3 ubiquitin-protein ligase ZNRF1 (EC 2.3.2.27) (Nerve injury-induced gene 283 protein) (RING-type E3 ubiquitin transferase ZNRF1) (Zinc/RING finger protein 1)	ZNRF1 NIN283	Homo sapiens (Human)	227
Q86UK7	ZN598_HUMAN	reviewed	E3 ubiquitin-protein ligase ZNF598 (EC 2.3.2.27) (Zinc finger protein 598)	ZNF598	Homo sapiens (Human)	904
Q8NEG5	ZSWM2_HUMAN	reviewed	E3 ubiquitin-protein ligase ZSWIM2 (EC 2.3.2.27) (MEKK1-related protein X) (MEX) (RING-type E3 ubiquitin transferase ZSWIM2) (ZZ-type zinc finger-containing protein 2) (Zinc finger SWIM domain-containing protein 2)	ZSWIM2 ZZZ2	Homo sapiens (Human)	633
Q8NHG8	ZNRF2_HUMAN	reviewed	E3 ubiquitin-protein ligase ZNRF2 (EC 2.3.2.27) (Protein Ells2) (RING finger protein 202) (RING-type E3 ubiquitin transferase ZNRF2) (Zinc/RING finger protein 2)	ZNRF2 RNF202	Homo sapiens (Human)	242
O95714	HERC2_HUMAN	reviewed	E3 ubiquitin-protein ligase HERC2 (EC 2.3.2.26) (HECT domain and RCC1-like domain-containing protein 2) (HECT-type E3 ubiquitin transferase HERC2)	HERC2	Homo sapiens (Human)	4834
Q5U5R9	HECD2_HUMAN	reviewed	Probable E3 ubiquitin-protein ligase HECTD2 (EC 2.3.2.26) (HECT domain-containing protein 2) (HECT-type E3 ubiquitin transferase HECTD2)	HECTD2	Homo sapiens (Human)	776
Q5T447	HECD3_HUMAN	reviewed	E3 ubiquitin-protein ligase HECTD3 (EC 2.3.2.26) (HECT domain-containing protein 3) (HECT-type E3 ubiquitin transferase HECTD3)	HECTD3	Homo sapiens (Human)	861
Q9Y4D8	HECD4_HUMAN	reviewed	Probable E3 ubiquitin-protein ligase HECTD4 (EC 2.3.2.26) (HECT domain-containing protein 4) (HECT-type E3 ubiquitin transferase HECTD4)	HECTD4 C12orf51 KIAA0614	Homo sapiens (Human)	3996
Q15034	HERC3_HUMAN	reviewed	Probable E3 ubiquitin-protein ligase HERC3 (EC 2.3.2.26) (HECT domain and RCC1-like domain-containing protein 3) (HECT-type E3 ubiquitin transferase HERC3)	HERC3 KIAA0032	Homo sapiens (Human)	1050
Q75N03	HAKAI_HUMAN	reviewed	E3 ubiquitin-protein ligase Hakai (EC 2.3.2.27) (Casitas B-lineage lymphoma-transforming sequence-like protein 1) (c-Cbl-like protein 1) (RING finger protein 188) (RING-type E3 ubiquitin transferase Hakai)	CBLL1 HAKAI RNF188	Homo sapiens (Human)	491
Q9ULT8	HECD1_HUMAN	reviewed	E3 ubiquitin-protein ligase HECTD1 (EC 2.3.2.26) (E3 ligase for inhibin receptor) (EULIR) (HECT domain-containing protein 1) (HECT-type E3 ubiquitin transferase HECTD1)	HECTD1 KIAA1131	Homo sapiens (Human)	2610
Q5T197	DCST1_HUMAN	reviewed	E3 ubiquitin-protein ligase DCST1 (EC 2.3.2.27) (DC-STAMP domain-containing protein 1) (RING-type E3 ubiquitin transferase)	DCST1	Homo sapiens (Human)	706
Q8IU81	I2BP1_HUMAN	reviewed	Interferon regulatory factor 2-binding protein 1 (IRF-2-binding protein 1) (IRF-2BP1) (Probable E3 ubiquitin-protein ligase IRF2BP1) (EC 2.3.2.27) (Probable RING-type E3 ubiquitin transferase IRF2BP1)	IRF2BP1	Homo sapiens (Human)	584
Q6ZNA4	RN111_HUMAN	reviewed	E3 ubiquitin-protein ligase Arkadia (EC 2.3.2.27) (RING finger protein 111) (hRNF111) (RING-type E3 ubiquitin transferase Arkadia)	RNF111	Homo sapiens (Human)	994
Q5TA31	RN187_HUMAN	reviewed	E3 ubiquitin-protein ligase RNF187 (EC 2.3.2.27) (RING domain AP1 coactivator 1) (RACO-1) (RING finger protein 187) (RING-type E3 ubiquitin transferase RNF187)	RNF187	Homo sapiens (Human)	235
Q8WVD3	RN138_HUMAN	reviewed	E3 ubiquitin-protein ligase RNF138 (EC 2.3.2.27) (Nemo-like kinase-associated RING finger protein) (NLK-associated RING finger protein) (hNARF) (RING finger protein 138) (RING-type E3 ubiquitin transferase RNF138)	RNF138 NARF HSD-4 HSD4	Homo sapiens (Human)	245
Q63HN8	RN213_HUMAN	reviewed	E3 ubiquitin-protein ligase RNF213 (EC 2.3.2.27) (EC 3.6.4.-) (ALK lymphoma oligomerization partner on chromosome 17) (Mysterin) (RING finger protein 213) (RING-type E3 ubiquitin transferase RNF213)	RNF213 ALO17 C17orf27 KIAA1554 KIAA1618 MYSTR	Homo sapiens (Human)	5207
Q9NWF9	RN216_HUMAN	reviewed	E3 ubiquitin-protein ligase RNF216 (EC 2.3.2.27) (RING finger protein 216) (RING-type E3 ubiquitin transferase RNF216) (Triad domain-containing protein 3) (Ubiquitin-conjugating enzyme 7-interacting protein 1) (Zinc finger protein inhibiting NF-kappa-B)	RNF216 TRIAD3 UBCE7IP1 ZIN	Homo sapiens (Human)	866
Q96BH1	RNF25_HUMAN	reviewed	E3 ubiquitin-protein ligase RNF25 (EC 2.3.2.27) (RING finger protein 25) (RING-type E3 ubiquitin transferase RNF25)	RNF25	Homo sapiens (Human)	459
P19474	RO52_HUMAN	reviewed	E3 ubiquitin-protein ligase TRIM21 (EC 2.3.2.27) (52 kDa Ro protein) (52 kDa ribonucleoprotein autoantigen Ro/SS-A) (RING finger protein 81) (RING-type E3 ubiquitin transferase TRIM21) (Ro(SS-A)) (Sjoegren syndrome type A antigen) (SS-A) (Tripartite motif-containing protein 21)	TRIM21 RNF81 RO52 SSA1	Homo sapiens (Human)	475
Q8TEB7	RN128_HUMAN	reviewed	E3 ubiquitin-protein ligase RNF128 (EC 2.3.2.27) (Gene related to anergy in lymphocytes protein) (GRAIL) (RING finger protein 128) (RING-type E3 ubiquitin transferase RNF128)	RNF128	Homo sapiens (Human)	428
Q6ZMZ0	RN19B_HUMAN	reviewed	E3 ubiquitin-protein ligase RNF19B (EC 2.3.2.31) (IBR domain-containing protein 3) (Natural killer lytic-associated molecule) (RING finger protein 19B)	RNF19B IBRDC3 NKLAM	Homo sapiens (Human)	732
Q96EP0	RNF31_HUMAN	reviewed	E3 ubiquitin-protein ligase RNF31 (EC 2.3.2.31) (HOIL-1-interacting protein) (HOIP) (RING finger protein 31) (RING-type E3 ubiquitin transferase RNF31) (Zinc in-between-RING-finger ubiquitin-associated domain protein)	RNF31 ZIBRA	Homo sapiens (Human)	1072
Q9H4P4	RNF41_HUMAN	reviewed	E3 ubiquitin-protein ligase NRDP1 (EC 2.3.2.27) (RING finger protein 41) (RING-type E3 ubiquitin transferase NRDP1)	RNF41 FLRF NRDP1 SBBI03	Homo sapiens (Human)	317
Q8IYW5	RN168_HUMAN	reviewed	E3 ubiquitin-protein ligase RNF168 (hRNF168) (EC 2.3.2.27) (RING finger protein 168) (RING-type E3 ubiquitin transferase RNF168)	RNF168	Homo sapiens (Human)	571
Q9Y252	RNF6_HUMAN	reviewed	E3 ubiquitin-protein ligase RNF6 (EC 2.3.2.27) (RING-type E3 ubiquitin transferase RNF6)	RNF6 SPG2	Homo sapiens (Human)	685
O76064	RNF8_HUMAN	reviewed	E3 ubiquitin-protein ligase RNF8 (hRNF8) (EC 2.3.2.27) (RING finger protein 8) (RING-type E3 ubiquitin transferase RNF8)	RNF8 KIAA0646	Homo sapiens (Human)	485
O43255	SIAH2_HUMAN	reviewed	E3 ubiquitin-protein ligase SIAH2 (EC 2.3.2.27) (RING-type E3 ubiquitin transferase SIAH2) (Seven in absentia homolog 2) (Siah-2) (hSiah2)	SIAH2	Homo sapiens (Human)	324
Q12933	TRAF2_HUMAN	reviewed	TNF receptor-associated factor 2 (EC 2.3.2.27) (E3 ubiquitin-protein ligase TRAF2) (RING-type E3 ubiquitin transferase TRAF2) (Tumor necrosis factor type 2 receptor-associated protein 3)	TRAF2 TRAP3	Homo sapiens (Human)	501
Q96GF1	RN185_HUMAN	reviewed	E3 ubiquitin-protein ligase RNF185 (EC 2.3.2.27) (RING finger protein 185) (RING-type E3 ubiquitin transferase RNF185)	RNF185	Homo sapiens (Human)	192
O00237	RN103_HUMAN	reviewed	E3 ubiquitin-protein ligase RNF103 (EC 2.3.2.27) (KF-1) (hKF-1) (RING finger protein 103) (RING-type E3 ubiquitin transferase RNF103) (Zinc finger protein 103 homolog) (Zfp-103)	RNF103 ZFP103	Homo sapiens (Human)	685
Q6ZSG1	RN165_HUMAN	reviewed	E3 ubiquitin-protein ligase RNF165 (EC 2.3.2.27) (RING finger protein 165)	RNF165	Homo sapiens (Human)	346
Q9NV58	RN19A_HUMAN	reviewed	E3 ubiquitin-protein ligase RNF19A (EC 2.3.2.31) (Double ring-finger protein) (Dorfin) (RING finger protein 19A) (p38)	RNF19A RNF19	Homo sapiens (Human)	838
Q9NVW2	RNF12_HUMAN	reviewed	E3 ubiquitin-protein ligase RLIM (EC 2.3.2.27) (LIM domain-interacting RING finger protein) (RING finger LIM domain-binding protein) (R-LIM) (RING finger protein 12) (RING-type E3 ubiquitin transferase RLIM) (Renal carcinoma antigen NY-REN-43)	RLIM RNF12	Homo sapiens (Human)	624
Q96EQ8	RN125_HUMAN	reviewed	E3 ubiquitin-protein ligase RNF125 (EC 2.3.2.27) (RING finger protein 125) (T-cell RING activation protein 1) (TRAC-1)	RNF125	Homo sapiens (Human)	232
Q86T96	RN180_HUMAN	reviewed	E3 ubiquitin-protein ligase RNF180 (EC 2.3.2.27) (RING finger protein 180) (RING-type E3 ubiquitin transferase RNF180)	RNF180	Homo sapiens (Human)	592
Q68DV7	RNF43_HUMAN	reviewed	E3 ubiquitin-protein ligase RNF43 (EC 2.3.2.27) (RING finger protein 43) (RING-type E3 ubiquitin transferase RNF43)	RNF43	Homo sapiens (Human)	783
Q9NXI6	RN186_HUMAN	reviewed	E3 ubiquitin-protein ligase RNF186 (EC 2.3.2.27) (RING finger protein 186)	RNF186	Homo sapiens (Human)	227
Q9Y4L5	RN115_HUMAN	reviewed	E3 ubiquitin-protein ligase RNF115 (EC 2.3.2.27) (RING finger protein 115) (RING-type E3 ubiquitin transferase RNF115) (Rabring 7) (Zinc finger protein 364)	RNF115 ZNF364	Homo sapiens (Human)	304
Q9NTX7	RN146_HUMAN	reviewed	E3 ubiquitin-protein ligase RNF146 (EC 2.3.2.27) (Dactylidin) (Iduna) (RING finger protein 146) (RING-type E3 ubiquitin transferase RNF146)	RNF146	Homo sapiens (Human)	359
Q9BV68	RN126_HUMAN	reviewed	E3 ubiquitin-protein ligase RNF126 (EC 2.3.2.27) (RING finger protein 126)	RNF126	Homo sapiens (Human)	311
Q8N6D2	RN182_HUMAN	reviewed	E3 ubiquitin-protein ligase RNF182 (EC 2.3.2.27) (RING finger protein 182) (RING-type E3 ubiquitin transferase RNF182)	RNF182	Homo sapiens (Human)	247
P78317	RNF4_HUMAN	reviewed	E3 ubiquitin-protein ligase RNF4 (EC 2.3.2.27) (RING finger protein 4) (RING-type E3 ubiquitin transferase RNF4) (Small nuclear ring finger protein) (Protein SNURF)	RNF4 SNURF RES4-26	Homo sapiens (Human)	190
Q99942	RNF5_HUMAN	reviewed	E3 ubiquitin-protein ligase RNF5 (EC 2.3.2.27) (Protein G16) (RING finger protein 5) (RING-type E3 ubiquitin transferase RNF5) (Ram1 homolog) (HsRma1)	RNF5 G16 NG2 RMA1	Homo sapiens (Human)	180
Q9BY78	RNF26_HUMAN	reviewed	E3 ubiquitin-protein ligase RNF26 (EC 2.3.2.27) (RING finger protein 26)	RNF26	Homo sapiens (Human)	433
Q5M7Z0	RNFT1_HUMAN	reviewed	E3 ubiquitin-protein ligase RNFT1 (EC 2.3.2.27) (Protein PTD016) (RING finger and transmembrane domain-containing protein 1)	RNFT1 PTD016	Homo sapiens (Human)	435
Q6PCD5	RFWD3_HUMAN	reviewed	E3 ubiquitin-protein ligase RFWD3 (EC 2.3.2.27) (RING finger and WD repeat domain-containing protein 3) (RING finger protein 201)	RFWD3 RNF201	Homo sapiens (Human)	774
Q8WVZ7	RN133_HUMAN	reviewed	E3 ubiquitin-protein ligase RNF133 (EC 2.3.2.27) (RING finger protein 133) (RING-type E3 ubiquitin transferase RNF133)	RNF133	Homo sapiens (Human)	376
Q9H6Y7	RN167_HUMAN	reviewed	E3 ubiquitin-protein ligase RNF167 (EC 2.3.2.27) (RING finger protein 167) (RING-type E3 ubiquitin transferase RNF167) (RING105)	RNF167 LP2254	Homo sapiens (Human)	350
Q969K3	RNF34_HUMAN	reviewed	E3 ubiquitin-protein ligase RNF34 (EC 2.3.2.27) (Caspase regulator CARP1) (Caspases-8 and -10-associated RING finger protein 1) (CARP-1) (FYVE-RING finger protein Momo) (Human RING finger homologous to inhibitor of apoptosis protein) (hRFI) (RING finger protein 34) (RING finger protein RIFF) (RING-type E3 ubiquitin transferase RNF34)	RNF34	Homo sapiens (Human)	372
Q9H0F5	RNF38_HUMAN	reviewed	E3 ubiquitin-protein ligase RNF38 (EC 2.3.2.27) (RING finger protein 38) (RING-type E3 ubiquitin transferase RNF38)	RNF38	Homo sapiens (Human)	515
Q8WU17	RN139_HUMAN	reviewed	E3 ubiquitin-protein ligase RNF139 (EC 2.3.2.27) (RING finger protein 139) (RING-type E3 ubiquitin transferase RNF139) (Translocation in renal carcinoma on chromosome 8 protein)	RNF139 TRC8	Homo sapiens (Human)	664
Q8NCN4	RN169_HUMAN	reviewed	E3 ubiquitin-protein ligase RNF169 (EC 2.3.2.27) (RING finger protein 169) (RING-type E3 ubiquitin transferase RNF169)	RNF169 KIAA1991	Homo sapiens (Human)	708
Q149N8	SHPRH_HUMAN	reviewed	E3 ubiquitin-protein ligase SHPRH (EC 2.3.2.27) (EC 3.6.4.-) (RING-type E3 ubiquitin transferase SHPRH) (SNF2, histone-linker, PHD and RING finger domain-containing helicase)	SHPRH KIAA2023	Homo sapiens (Human)	1683
Q9Y508	RN114_HUMAN	reviewed	E3 ubiquitin-protein ligase RNF114 (EC 2.3.2.27) (RING finger protein 114) (RING-type E3 ubiquitin transferase RNF114) (Zinc finger protein 228) (Zinc finger protein 313)	RNF114 ZNF228 ZNF313	Homo sapiens (Human)	228
Q5XPI4	RN123_HUMAN	reviewed	E3 ubiquitin-protein ligase RNF123 (EC 2.3.2.27) (Kip1 ubiquitination-promoting complex protein 1) (RING finger protein 123) (RING-type E3 ubiquitin transferase RNF123)	RNF123 KPC1 FP1477	Homo sapiens (Human)	1314
Q96K19	RN170_HUMAN	reviewed	E3 ubiquitin-protein ligase RNF170 (EC 2.3.2.27) (Putative LAG1-interacting protein) (RING finger protein 170) (RING-type E3 ubiquitin transferase RNF170)	RNF170	Homo sapiens (Human)	258
Q8NC42	RN149_HUMAN	reviewed	E3 ubiquitin-protein ligase RNF149 (EC 2.3.2.27) (DNA polymerase-transactivated protein 2) (RING finger protein 149) (RING-type E3 ubiquitin transferase RNF149)	RNF149 DNAPTP2	Homo sapiens (Human)	400
Q8TC41	RN217_HUMAN	reviewed	Probable E3 ubiquitin-protein ligase RNF217 (EC 2.3.2.31) (IBR domain-containing protein 1) (RING finger protein 217)	RNF217 C6orf172 IBRDC1	Homo sapiens (Human)	542
Q9P0P0	RN181_HUMAN	reviewed	E3 ubiquitin-protein ligase RNF181 (EC 2.3.2.27) (RING finger protein 181) (RING-type E3 ubiquitin transferase RNF181)	RNF181 HSPC238	Homo sapiens (Human)	153
Q5VTB9	RN220_HUMAN	reviewed	E3 ubiquitin-protein ligase RNF220 (EC 2.3.2.27) (RING finger protein 220) (RING-type E3 ubiquitin transferase RNF220)	RNF220 C1orf164	Homo sapiens (Human)	566
Q96D59	RN183_HUMAN	reviewed	E3 ubiquitin-protein ligase RNF183 (EC 2.3.2.27)	RNF183	Homo sapiens (Human)	192
Q9UBS8	RNF14_HUMAN	reviewed	E3 ubiquitin-protein ligase RNF14 (EC 2.3.2.31) (Androgen receptor-associated protein 54) (HFB30) (RING finger protein 14) (Triad2 protein)	RNF14 ARA54 HRIHFB2038	Homo sapiens (Human)	474
Q8N8N0	RN152_HUMAN	reviewed	E3 ubiquitin-protein ligase RNF152 (EC 2.3.2.27) (RING finger protein 152) (RING-type E3 ubiquitin transferase RNF152)	RNF152	Homo sapiens (Human)	203
O43567	RNF13_HUMAN	reviewed	E3 ubiquitin-protein ligase RNF13 (EC 2.3.2.27) (RING finger protein 13) (RING-type E3 ubiquitin transferase RNF13)	RNF13 RZF	Homo sapiens (Human)	381
P61077	UB2D3_HUMAN	reviewed	Ubiquitin-conjugating enzyme E2 D3 (EC 2.3.2.23) ((E3-independent) E2 ubiquitin-conjugating enzyme D3) (EC 2.3.2.24) (E2 ubiquitin-conjugating enzyme D3) (Ubiquitin carrier protein D3) (Ubiquitin-conjugating enzyme E2(17)KB 3) (Ubiquitin-conjugating enzyme E2-17 kDa 3) (Ubiquitin-protein ligase D3)	UBE2D3 UBC5C UBCH5C	Homo sapiens (Human)	147
P51965	UB2E1_HUMAN	reviewed	Ubiquitin-conjugating enzyme E2 E1 (EC 2.3.2.23) ((E3-independent) E2 ubiquitin-conjugating enzyme E1) (EC 2.3.2.24) (E2 ubiquitin-conjugating enzyme E1) (UbcH6) (Ubiquitin carrier protein E1) (Ubiquitin-protein ligase E1)	UBE2E1 UBCH6	Homo sapiens (Human)	193
O15164	TIF1A_HUMAN	reviewed	Transcription intermediary factor 1-alpha (TIF1-alpha) (EC 2.3.2.27) (E3 ubiquitin-protein ligase TRIM24) (RING finger protein 82) (RING-type E3 ubiquitin transferase TIF1-alpha) (Tripartite motif-containing protein 24)	TRIM24 RNF82 TIF1 TIF1A	Homo sapiens (Human)	1050
P49427	UB2R1_HUMAN	reviewed	Ubiquitin-conjugating enzyme E2 R1 (EC 2.3.2.23) ((E3-independent) E2 ubiquitin-conjugating enzyme R1) (EC 2.3.2.24) (E2 ubiquitin-conjugating enzyme R1) (Ubiquitin-conjugating enzyme E2-32 kDa complementing) (Ubiquitin-conjugating enzyme E2-CDC34) (Ubiquitin-protein ligase R1)	CDC34 UBCH3 UBE2R1	Homo sapiens (Human)	236
Q96T88	UHRF1_HUMAN	reviewed	E3 ubiquitin-protein ligase UHRF1 (EC 2.3.2.27) (Inverted CCAAT box-binding protein of 90 kDa) (Nuclear protein 95) (Nuclear zinc finger protein Np95) (HuNp95) (hNp95) (RING finger protein 106) (RING-type E3 ubiquitin transferase UHRF1) (Transcription factor ICBP90) (Ubiquitin-like PHD and RING finger domain-containing protein 1) (hUHRF1) (Ubiquitin-like-containing PHD and RING finger domains pro…	UHRF1 ICBP90 NP95 RNF106	Homo sapiens (Human)	793
Q86TM6	SYVN1_HUMAN	reviewed	E3 ubiquitin-protein ligase synoviolin (EC 2.3.2.27) (RING-type E3 ubiquitin transferase synoviolin) (Synovial apoptosis inhibitor 1)	SYVN1 HRD1 KIAA1810	Homo sapiens (Human)	617
Q96PU4	UHRF2_HUMAN	reviewed	E3 ubiquitin-protein ligase UHRF2 (EC 2.3.2.27) (Np95/ICBP90-like RING finger protein) (Np95-like RING finger protein) (Nuclear protein 97) (Nuclear zinc finger protein Np97) (RING finger protein 107) (RING-type E3 ubiquitin transferase UHRF2) (Ubiquitin-like PHD and RING finger domain-containing protein 2) (Ubiquitin-like-containing PHD and RING finger domains protein 2)	UHRF2 NIRF RNF107	Homo sapiens (Human)	802
Q9UKV5	AMFR_HUMAN	reviewed	E3 ubiquitin-protein ligase AMFR (EC 2.3.2.27) (Autocrine motility factor receptor) (AMF receptor) (RING finger protein 45) (RING-type E3 ubiquitin transferase AMFR) (gp78)	AMFR RNF45	Homo sapiens (Human)	643
O15033	AREL1_HUMAN	reviewed	Apoptosis-resistant E3 ubiquitin protein ligase 1 (EC 2.3.2.26) (Apoptosis-resistant HECT-type E3 ubiquitin transferase 1)	AREL1 KIAA0317	Homo sapiens (Human)	823
Q9NQC1	JADE2_HUMAN	reviewed	E3 ubiquitin-protein ligase Jade-2 (EC 2.3.2.27) (Jade family PHD finger protein 2) (PHD finger protein 15)	JADE2 KIAA0239 PHF15	Homo sapiens (Human)	790
Q7L622	G2E3_HUMAN	reviewed	G2/M phase-specific E3 ubiquitin-protein ligase (EC 2.3.2.26) (G2/M phase-specific HECT-type E3 ubiquitin transferase)	G2E3 KIAA1333	Homo sapiens (Human)	706
Q96J02	ITCH_HUMAN	reviewed	E3 ubiquitin-protein ligase Itchy homolog (Itch) (EC 2.3.2.26) (Atrophin-1-interacting protein 4) (AIP4) (HECT-type E3 ubiquitin transferase Itchy homolog) (NFE2-associated polypeptide 1) (NAPP1)	ITCH	Homo sapiens (Human)	903
Q86XS8	GOLI_HUMAN	reviewed	E3 ubiquitin-protein ligase RNF130 (EC 2.3.2.27) (Goliath homolog) (H-Goliath) (RING finger protein 130) (RING-type E3 ubiquitin transferase RNF130)	RNF130	Homo sapiens (Human)	419
Q9UHC7	MKRN1_HUMAN	reviewed	E3 ubiquitin-protein ligase makorin-1 (EC 2.3.2.27) (RING finger protein 61) (RING-type E3 ubiquitin transferase makorin-1)	MKRN1 RNF61	Homo sapiens (Human)	482
Q9H000	MKRN2_HUMAN	reviewed	Probable E3 ubiquitin-protein ligase makorin-2 (EC 2.3.2.27) (RING finger protein 62) (RING-type E3 ubiquitin transferase makorin-2)	MKRN2 RNF62 HSPC070	Homo sapiens (Human)	416
Q13064	MKRN3_HUMAN	reviewed	Probable E3 ubiquitin-protein ligase makorin-3 (EC 2.3.2.27) (RING finger protein 63) (RING-type E3 ubiquitin transferase makorin-3) (Zinc finger protein 127)	MKRN3 D15S9 RNF63 ZNF127	Homo sapiens (Human)	507
Q13434	MKRN4_HUMAN	reviewed	Putative E3 ubiquitin-protein ligase makorin-4 (EC 2.3.2.27) (Makorin RING finger protein pseudogene 4) (Makorin RING finger protein pseudogene 5) (RING finger protein 64) (RING-type E3 ubiquitin transferase makorin-4) (Zinc finger protein 127-Xp) (ZNF127-Xp) (Zinc finger protein 127-like 1)	MKRN4P MKRN4 MKRNP5 RNF64 ZNF127L1	Homo sapiens (Human)	485
Q86YT6	MIB1_HUMAN	reviewed	E3 ubiquitin-protein ligase MIB1 (EC 2.3.2.27) (DAPK-interacting protein 1) (DIP-1) (Mind bomb homolog 1) (RING-type E3 ubiquitin transferase MIB1) (Zinc finger ZZ type with ankyrin repeat domain protein 2)	MIB1 DIP1 KIAA1323 ZZANK2	Homo sapiens (Human)	1006
Q9P0N8	MARH2_HUMAN	reviewed	E3 ubiquitin-protein ligase MARCH2 (EC 2.3.2.27) (Membrane-associated RING finger protein 2) (Membrane-associated RING-CH protein II) (MARCH-II) (RING finger protein 172) (RING-type E3 ubiquitin transferase MARCH2)	MARCH2 RNF172 HSPC240	Homo sapiens (Human)	246
O60337	MARH6_HUMAN	reviewed	E3 ubiquitin-protein ligase MARCH6 (EC 2.3.2.27) (Doa10 homolog) (Membrane-associated RING finger protein 6) (Membrane-associated RING-CH protein VI) (MARCH-VI) (Protein TEB-4) (RING finger protein 176) (RING-type E3 ubiquitin transferase MARCH6)	MARCH6 KIAA0597 RNF176 TEB4	Homo sapiens (Human)	910
Q5T0T0	MARH8_HUMAN	reviewed	E3 ubiquitin-protein ligase MARCH8 (EC 2.3.2.27) (Cellular modulator of immune recognition) (c-MIR) (Membrane-associated RING finger protein 8) (Membrane-associated RING-CH protein VIII) (MARCH-VIII) (RING finger protein 178) (RING-type E3 ubiquitin transferase MARCH8)	MARCH8 MIR RNF178	Homo sapiens (Human)	291
Q86YJ5	MARH9_HUMAN	reviewed	E3 ubiquitin-protein ligase MARCH9 (EC 2.3.2.27) (Membrane-associated RING finger protein 9) (Membrane-associated RING-CH protein IX) (MARCH-IX) (RING finger protein 179) (RING-type E3 ubiquitin transferase MARCH9)	MARCH9 RNF179	Homo sapiens (Human)	346
A6NNE9	MARHB_HUMAN	reviewed	E3 ubiquitin-protein ligase MARCH11 (EC 2.3.2.27) (Membrane-associated RING finger protein 11) (Membrane-associated RING-CH protein XI) (MARCH-XI) (RING-type E3 ubiquitin transferase MARCH11)	MARCH11	Homo sapiens (Human)	402
Q8TCQ1	MARH1_HUMAN	reviewed	E3 ubiquitin-protein ligase MARCH1 (EC 2.3.2.27) (Membrane-associated RING finger protein 1) (Membrane-associated RING-CH protein I) (MARCH-I) (RING finger protein 171) (RING-type E3 ubiquitin transferase MARCH1)	MARCH1 RNF171	Homo sapiens (Human)	289
Q86UD3	MARH3_HUMAN	reviewed	E3 ubiquitin-protein ligase MARCH3 (EC 2.3.2.27) (Membrane-associated RING finger protein 3) (Membrane-associated RING-CH protein III) (MARCH-III) (RING finger protein 173) (RING-type E3 ubiquitin transferase MARCH3)	MARCH3 RNF173	Homo sapiens (Human)	253
Q9P2E8	MARH4_HUMAN	reviewed	E3 ubiquitin-protein ligase MARCH4 (EC 2.3.2.27) (Membrane-associated RING finger protein 4) (Membrane-associated RING-CH protein IV) (MARCH-IV) (RING finger protein 174) (RING-type E3 ubiquitin transferase MARCH4)	MARCH4 KIAA1399 RNF174	Homo sapiens (Human)	410
Q9H992	MARH7_HUMAN	reviewed	E3 ubiquitin-protein ligase MARCH7 (EC 2.3.2.27) (Axotrophin) (Membrane-associated RING finger protein 7) (Membrane-associated RING-CH protein VII) (MARCH-VII) (RING finger protein 177) (RING-type E3 ubiquitin transferase MARCH7)	MARCH7 AXOT RNF177	Homo sapiens (Human)	704
Q8NA82	MARHA_HUMAN	reviewed	Probable E3 ubiquitin-protein ligase MARCH10 (EC 2.3.2.27) (Membrane-associated RING finger protein 10) (Membrane-associated RING-CH protein X) (MARCH-X) (RING finger protein 190) (RING-type E3 ubiquitin transferase MARCH10)	MARCH10 RNF190	Homo sapiens (Human)	808
O60291	MGRN1_HUMAN	reviewed	E3 ubiquitin-protein ligase MGRN1 (EC 2.3.2.27) (Mahogunin RING finger protein 1) (RING finger protein 156) (RING-type E3 ubiquitin transferase MGRN1)	MGRN1 KIAA0544 RNF156	Homo sapiens (Human)	552
Q9NW38	FANCL_HUMAN	reviewed	E3 ubiquitin-protein ligase FANCL (EC 2.3.2.27) (Fanconi anemia group L protein) (Fanconi anemia-associated polypeptide of 43 kDa) (FAAP43) (RING-type E3 ubiquitin transferase FANCL)	FANCL PHF9	Homo sapiens (Human)	375
Q15751	HERC1_HUMAN	reviewed	Probable E3 ubiquitin-protein ligase HERC1 (EC 2.3.2.26) (HECT domain and RCC1-like domain-containing protein 1) (HECT-type E3 ubiquitin transferase HERC1) (p532) (p619)	HERC1	Homo sapiens (Human)	4861
Q5GLZ8	HERC4_HUMAN	reviewed	Probable E3 ubiquitin-protein ligase HERC4 (EC 2.3.2.26) (HECT domain and RCC1-like domain-containing protein 4) (HECT-type E3 ubiquitin transferase HERC4)	HERC4 KIAA1593	Homo sapiens (Human)	1057
Q8IVU3	HERC6_HUMAN	reviewed	Probable E3 ubiquitin-protein ligase HERC6 (EC 2.3.2.26) (HECT domain and RCC1-like domain-containing protein 6) (HECT-type E3 ubiquitin transferase HERC6)	HERC6	Homo sapiens (Human)	1022
Q8NHY2	COP1_HUMAN	reviewed	E3 ubiquitin-protein ligase COP1 (EC 2.3.2.27) (Constitutive photomorphogenesis protein 1 homolog) (hCOP1) (RING finger and WD repeat domain protein 2) (RING finger protein 200) (RING-type E3 ubiquitin transferase RFWD2)	COP1 RFWD2 RNF200	Homo sapiens (Human)	731
Q96AX9	MIB2_HUMAN	reviewed	E3 ubiquitin-protein ligase MIB2 (EC 2.3.2.27) (Mind bomb homolog 2) (Novel zinc finger protein) (Novelzin) (Putative NF-kappa-B-activating protein 002N) (RING-type E3 ubiquitin transferase MIB2) (Skeletrophin) (Zinc finger ZZ type with ankyrin repeat domain protein 1)	MIB2 SKD ZZANK1	Homo sapiens (Human)	1013
Q00987	MDM2_HUMAN	reviewed	E3 ubiquitin-protein ligase Mdm2 (EC 2.3.2.27) (Double minute 2 protein) (Hdm2) (Oncoprotein Mdm2) (RING-type E3 ubiquitin transferase Mdm2) (p53-binding protein Mdm2)	MDM2	Homo sapiens (Human)	491
O94822	LTN1_HUMAN	reviewed	E3 ubiquitin-protein ligase listerin (EC 2.3.2.27) (RING finger protein 160) (RING-type E3 ubiquitin transferase listerin) (Zinc finger protein 294)	LTN1 C21orf10 C21orf98 KIAA0714 RNF160 ZNF294 HSPC087	Homo sapiens (Human)	1766
O75592	MYCB2_HUMAN	reviewed	E3 ubiquitin-protein ligase MYCBP2 (EC 2.3.2.-) (Myc-binding protein 2) (Protein associated with Myc)	MYCBP2 KIAA0916 PAM	Homo sapiens (Human)	4678
Q96PU5	NED4L_HUMAN	reviewed	E3 ubiquitin-protein ligase NEDD4-like (EC 2.3.2.26) (HECT-type E3 ubiquitin transferase NED4L) (NEDD4.2) (Nedd4-2)	NEDD4L KIAA0439 NEDL3	Homo sapiens (Human)	975
P46934	NEDD4_HUMAN	reviewed	E3 ubiquitin-protein ligase NEDD4 (EC 2.3.2.26) (Cell proliferation-inducing gene 53 protein) (HECT-type E3 ubiquitin transferase NEDD4) (Neural precursor cell expressed developmentally down-regulated protein 4) (NEDD-4)	NEDD4 KIAA0093 NEDD4-1 PIG53	Homo sapiens (Human)	1319
O76050	NEUL1_HUMAN	reviewed	E3 ubiquitin-protein ligase NEURL1 (EC 2.3.2.27) (Neuralized-like protein 1A) (h-neu) (h-neuralized 1) (RING finger protein 67) (RING-type E3 ubiquitin transferase NEURL1)	NEURL1 NEURL NEURL1A RNF67	Homo sapiens (Human)	574
Q96EH8	NEUL3_HUMAN	reviewed	E3 ubiquitin-protein ligase NEURL3 (EC 2.3.2.27) (Lung-inducible neuralized-related C3CH4 RING domain protein) (Neuralized-like protein 3) (RING-type E3 ubiquitin transferase NEURL3)	NEURL3 LINCR	Homo sapiens (Human)	262
Q2Q1W2	LIN41_HUMAN	reviewed	E3 ubiquitin-protein ligase TRIM71 (EC 2.3.2.27) (Protein lin-41 homolog) (RING-type E3 ubiquitin transferase TRIM71) (Tripartite motif-containing protein 71)	TRIM71 LIN41	Homo sapiens (Human)	868
Q9P0J7	KCMF1_HUMAN	reviewed	E3 ubiquitin-protein ligase KCMF1 (EC 2.3.2.27) (FGF-induced in gastric cancer) (Potassium channel modulatory factor) (PCMF) (RING-type E3 ubiquitin transferase KCMF1) (ZZ-type zinc finger-containing protein 1)	KCMF1 FIGC ZZZ1	Homo sapiens (Human)	381
Q5U5Q3	MEX3C_HUMAN	reviewed	RNA-binding E3 ubiquitin-protein ligase MEX3C (EC 2.3.2.27) (RING finger and KH domain-containing protein 2) (RING finger protein 194) (RING-type E3 ubiquitin transferase MEX3C)	MEX3C RKHD2 RNF194 BM-013	Homo sapiens (Human)	659
Q9Y4K3	TRAF6_HUMAN	reviewed	TNF receptor-associated factor 6 (EC 2.3.2.27) (E3 ubiquitin-protein ligase TRAF6) (Interleukin-1 signal transducer) (RING finger protein 85) (RING-type E3 ubiquitin transferase TRAF6)	TRAF6 RNF85	Homo sapiens (Human)	522
P53804	TTC3_HUMAN	reviewed	E3 ubiquitin-protein ligase TTC3 (EC 2.3.2.27) (Protein DCRR1) (RING finger protein 105) (RING-type E3 ubiquitin transferase TTC3) (TPR repeat protein D) (Tetratricopeptide repeat protein 3) (TPR repeat protein 3)	TTC3 DCRR1 RNF105 TPRD	Homo sapiens (Human)	2025
Q8TEC5	SH3R2_HUMAN	reviewed	E3 ubiquitin-protein ligase SH3RF2 (EC 2.3.2.27) (Heart protein phosphatase 1-binding protein) (HEPP1) (POSH-eliminating RING protein) (Protein phosphatase 1 regulatory subunit 39) (RING finger protein 158) (RING-type E3 ubiquitin transferase SH3RF2) (SH3 domain-containing RING finger protein 2)	SH3RF2 POSH3 POSHER PPP1R39 RNF158	Homo sapiens (Human)	729
A0AVI4	TM129_HUMAN	reviewed	E3 ubiquitin-protein ligase TM129 (EC 2.3.2.27) (RING-type E3 ubiquitin transferase TM129)	TMEM129	Homo sapiens (Human)	362
P62837	UB2D2_HUMAN	reviewed	Ubiquitin-conjugating enzyme E2 D2 (EC 2.3.2.23) ((E3-independent) E2 ubiquitin-conjugating enzyme D2) (EC 2.3.2.24) (E2 ubiquitin-conjugating enzyme D2) (Ubiquitin carrier protein D2) (Ubiquitin-conjugating enzyme E2(17)KB 2) (Ubiquitin-conjugating enzyme E2-17 kDa 2) (Ubiquitin-protein ligase D2) (p53-regulated ubiquitin-conjugating enzyme 1)	UBE2D2 PUBC1 UBC4 UBC5B UBCH4 UBCH5B	Homo sapiens (Human)	147
O60927	PP1RB_HUMAN	reviewed	E3 ubiquitin-protein ligase PPP1R11 (EC 2.3.2.27) (Hemochromatosis candidate gene V protein) (HCG V) (Protein phosphatase 1 regulatory subunit 11) (Protein phosphatase inhibitor 3)	PPP1R11 HCGV TCTE5	Homo sapiens (Human)	126
Q9UPQ7	PZRN3_HUMAN	reviewed	E3 ubiquitin-protein ligase PDZRN3 (EC 2.3.2.27) (Ligand of Numb protein X 3) (PDZ domain-containing RING finger protein 3) (RING-type E3 ubiquitin transferase PDZRN3) (Semaphorin cytoplasmic domain-associated protein 3) (Protein SEMACAP3)	PDZRN3 KIAA1095 LNX3 SEMCAP3	Homo sapiens (Human)	1066
Q6Q0C0	TRAF7_HUMAN	reviewed	E3 ubiquitin-protein ligase TRAF7 (EC 2.3.2.27) (RING finger and WD repeat-containing protein 1) (RING finger protein 119) (RING-type E3 ubiquitin transferase TRAF7) (TNF receptor-associated factor 7)	TRAF7 RFWD1 RNF119	Homo sapiens (Human)	670
Q9UPN9	TRI33_HUMAN	reviewed	E3 ubiquitin-protein ligase TRIM33 (EC 2.3.2.27) (Ectodermin homolog) (RET-fused gene 7 protein) (Protein Rfg7) (RING-type E3 ubiquitin transferase TRIM33) (Transcription intermediary factor 1-gamma) (TIF1-gamma) (Tripartite motif-containing protein 33)	TRIM33 KIAA1113 RFG7 TIF1G	Homo sapiens (Human)	1127
Q9NQ86	TRI36_HUMAN	reviewed	E3 ubiquitin-protein ligase TRIM36 (EC 2.3.2.27) (RING finger protein 98) (RING-type E3 ubiquitin transferase TRIM36) (Tripartite motif-containing protein 36) (Zinc-binding protein Rbcc728)	TRIM36 RBCC728 RNF98	Homo sapiens (Human)	728
Q8TEJ3	SH3R3_HUMAN	reviewed	E3 ubiquitin-protein ligase SH3RF3 (EC 2.3.2.27) (Plenty of SH3s 2) (SH3 domain-containing RING finger protein 3) (SH3 multiple domains protein 4)	SH3RF3 POSH2 SH3MD4	Homo sapiens (Human)	882
Q7Z6J0	SH3R1_HUMAN	reviewed	E3 ubiquitin-protein ligase SH3RF1 (EC 2.3.2.27) (Plenty of SH3s) (Protein POSH) (RING finger protein 142) (RING-type E3 ubiquitin transferase SH3RF1) (SH3 domain-containing RING finger protein 1) (SH3 multiple domains protein 2)	SH3RF1 KIAA1494 POSH POSH1 RNF142 SH3MD2	Homo sapiens (Human)	888
Q9BWF2	TRAIP_HUMAN	reviewed	E3 ubiquitin-protein ligase TRAIP (EC 2.3.2.27) (RING finger protein 206) (RING-type E3 ubiquitin transferase TRAIP) (TRAF-interacting protein)	TRAIP RNF206 TRIP	Homo sapiens (Human)	469
O94972	TRI37_HUMAN	reviewed	E3 ubiquitin-protein ligase TRIM37 (EC 2.3.2.27) (Mulibrey nanism protein) (RING-type E3 ubiquitin transferase TRIM37) (Tripartite motif-containing protein 37)	TRIM37 KIAA0898 MUL POB1	Homo sapiens (Human)	964
O00635	TRI38_HUMAN	reviewed	E3 ubiquitin-protein ligase TRIM38 (EC 2.3.2.27) (RING finger protein 15) (RING-type E3 ubiquitin transferase TRIM38) (Tripartite motif-containing protein 38) (Zinc finger protein RoRet)	TRIM38 RNF15 RORET	Homo sapiens (Human)	465
Q9HCM9	TRI39_HUMAN	reviewed	E3 ubiquitin-protein ligase TRIM39 (EC 2.3.2.27) (RING finger protein 23) (RING-type E3 ubiquitin transferase TRIM39) (Testis-abundant finger protein) (Tripartite motif-containing protein 39)	TRIM39 RNF23 TFP	Homo sapiens (Human)	518
Q8IUQ4	SIAH1_HUMAN	reviewed	E3 ubiquitin-protein ligase SIAH1 (EC 2.3.2.27) (RING-type E3 ubiquitin transferase SIAH1) (Seven in absentia homolog 1) (Siah-1) (Siah-1a)	SIAH1 HUMSIAH	Homo sapiens (Human)	282
aderived from UniProt database (https://www.uniprot.org)

## Sheet: Table S2
Table S2. KEGG pathway enrichment analysis for 233 E3 ubiquitin ligase genes
KEGG pathway	Gene count	P-value
hsa04120: Ubiquitin mediated proteolysis	47	6.21e-66
hsa04141: Protein processing in endoplasmic reticulum	14	1.62e-07
hsa04144: Endocytosis	12	0.000572
hsa04330: Notch signaling pathway	5	0.0537
hsa04115: p53 signaling pathway	4	0.755
hsa05220: Chronic myeloid leukemia	4	0.817
hsa04064: NF-kappa B signaling pathway	4	0.937
hsa05200: Pathways in cancer	8	0.984

## Sheet: Table S3
Table S3. The E3 gene list that are significantly associated with aging
Gene name	T-score1	P-value2
G2E3	7.95	1.08e-14
MDM2	-5.97	4.39e-09
UBR1	5.93	5.54e-09
MUL1	5.58	3.84e-08
UNKL	4.75	2.68e-06
DZIP3	4.67	3.86e-06
RNF26	-4.36	1.55e-05
ZFP91	4.32	1.86e-05
UBR3	4.15	3.96e-05
UHRF1	4.04	6.14e-05
MSL2	4	7.1e-05
RNF6	4	7.38e-05
UBR2	3.64	0.000301
TRIM7	-3.32	0.000978
TRAIP	3.23	0.00131
RNF34	3.22	0.00136
RNF41	-2.96	0.0032
UBE2C	-2.9	0.00386
SHPRH	2.67	0.00785
HECW2	2.33	0.0201
RFWD3	-2.19	0.0292
RNFT1	2.07	0.0389
HERC4	-1.97	0.0497
1is the T-test score of the difference between old age (> 50 year) and middle age (≤ 50 year) individual in terms of gene dnam index.
2is the ‘aging association p-value’, the T-test P-value of the difference between old age (> 50 year) and middle age (≤ 50 year) individual in terms of gene dnam index.

## Sheet: Table S4
Table S4. The E3 gene list that are associated with different immune cell proportions
Gene name	Rho1	P-value1	Rho2	P-value2	Rho3	P-value3	Rho4	P-value4	Rho5	P-value5	Rho6	P-value6	Rho7	P-value7
MGRN1	-0.68	1.76e-26	-0.53	8.32e-15	-0.5	2.96e-13	-0.51	2.56e-13	0.3	2.83e-05	0.94	2.08e-87	-0.83	9.67e-48
MYLIP	0.53	1.69e-14	0.17	0.0229	0.1	0.195	0.11	0.132	-0.1	0.195	-0.48	4.02e-12	0.52	2.69e-14
RNF14	0.48	3.14e-12	0.33	6.17e-06	0.38	1.3e-07	0.31	1.77e-05	-0.21	0.00516	-0.65	4.39e-23	0.56	7.26e-17
TRAF7	0.42	3.47e-09	0.3	4.15e-05	0.27	0.000216	0.13	0.0879	-0.23	0.00182	-0.51	8.02e-14	0.49	9.62e-13
UBR1	-0.35	1.14e-06	-0.35	1.45e-06	-0.31	1.37e-05	-0.19	0.0118	0.26	0.000446	0.49	9.65e-13	-0.46	4.66e-11
PELI1	0.35	1.48e-06	0.16	0.0305	0.19	0.0104	0.11	0.14	-0.14	0.0617	-0.39	4.46e-08	0.37	2.83e-07
DZIP3	0.31	1.97e-05	0	0.968	0.08	0.262	0.23	0.00163	-0.1	0.193	-0.28	0.000103	0.26	0.000346
TRIM4	-0.27	0.000193	-0.07	0.32	-0.02	0.838	-0.13	0.0707	0.01	0.915	0.26	0.000427	-0.26	0.000302
SIAH2	0.26	0.000351	0.1	0.158	0.21	0.00342	-0.04	0.624	-0.06	0.423	-0.31	2.03e-05	0.27	0.000218
MSL2	-0.26	0.000351	-0.07	0.367	-0.1	0.192	0.02	0.811	-0.03	0.681	0.28	0.000155	-0.25	0.000583
TRIM2	-0.25	0.000497	-0.35	1.28e-06	-0.42	3.22e-09	-0.08	0.279	0.16	0.0338	0.47	2.03e-11	-0.38	9.27e-08
RING1	-0.23	0.00208	-0.52	2.51e-14	-0.34	2.74e-06	-0.13	0.0721	0.23	0.00184	0.47	1.17e-11	-0.44	3.47e-10
MDM2	0.22	0.00276	0.1	0.191	-0.02	0.738	0.09	0.242	-0.14	0.065	-0.16	0.0297	0.23	0.00161
UHRF1	-0.17	0.0225	0.11	0.134	-0.03	0.673	-0.15	0.0481	0.07	0.362	0.08	0.258	-0.09	0.236
HECW2	-0.15	0.0415	-0.1	0.188	0.06	0.388	-0.07	0.38	0.05	0.499	0.09	0.216	-0.17	0.0186
HERC4	-0.14	0.0556	0.03	0.709	0.05	0.523	-0.09	0.22	0.17	0.0211	0.04	0.578	-0.11	0.155
SHPRH	-0.13	0.0763	-0.15	0.0406	-0.19	0.00974	-0.11	0.145	0.05	0.463	0.25	0.000625	-0.18	0.013
SYVN1	-0.12	0.0939	-0.23	0.00154	-0.13	0.0782	0.06	0.383	0.08	0.278	0.19	0.00922	-0.22	0.00325
RNF26	-0.12	0.109	-0.14	0.0652	-0.3	3.25e-05	0	0.988	0.19	0.0115	0.23	0.00211	-0.17	0.0249
XIAP	0.11	0.123	-0.04	0.622	-0.12	0.106	-0.09	0.247	-0.14	0.0607	0.03	0.649	0.08	0.291
UBR2	-0.11	0.127	-0.06	0.402	-0.12	0.119	-0.02	0.787	0.07	0.338	0.14	0.0535	-0.12	0.0913
PPIL2	-0.11	0.128	-0.31	2.44e-05	-0.23	0.00173	-0.15	0.0469	0.21	0.00384	0.27	0.000178	-0.24	0.00094
RNF13	-0.11	0.141	0.14	0.0544	0.07	0.372	0.05	0.468	-0.14	0.0619	0.03	0.687	-0.02	0.756
HERC3	0.11	0.154	-0.35	9.93e-07	-0.27	0.000214	-0.05	0.495	0.08	0.294	0.17	0.0251	-0.08	0.276
TRAIP	-0.09	0.245	-0.39	6.78e-08	-0.28	0.000108	-0.11	0.123	0.11	0.14	0.33	5.81e-06	-0.26	0.000406
HACE1	-0.08	0.265	-0.21	0.00349	-0.31	2.05e-05	-0.06	0.397	0.14	0.0602	0.25	0.000486	-0.17	0.0191
RNF6	-0.08	0.304	-0.31	1.46e-05	-0.2	0.00743	-0.04	0.558	0.22	0.00315	0.21	0.00471	-0.22	0.00336
G2E3	-0.07	0.335	-0.37	2.21e-07	-0.28	8.84e-05	0.03	0.696	0.06	0.389	0.29	8.18e-05	-0.24	0.0011
HUWE1	-0.07	0.371	0.05	0.539	0.18	0.0145	0.08	0.254	0.09	0.235	-0.08	0.267	-0.03	0.65
RNF41	0.06	0.437	0.08	0.266	-0.12	0.109	0.08	0.278	-0.07	0.359	-0.01	0.907	0.09	0.234
UBE2C	0.05	0.523	-0.19	0.0113	-0.01	0.914	-0.18	0.0128	0.2	0.00701	0	0.954	-0.05	0.499
E4F1	-0.05	0.533	-0.12	0.112	-0.06	0.41	-0.11	0.156	0.07	0.326	0.09	0.206	-0.1	0.197
ZFP91	-0.04	0.553	-0.06	0.406	-0.19	0.00818	0.2	0.00656	0.02	0.762	0.12	0.105	-0.07	0.368
RNFT1	0.04	0.59	-0.08	0.262	0.03	0.65	-0.04	0.619	0.17	0.0248	-0.06	0.432	-0.01	0.93
UBR3	0.02	0.755	-0.11	0.127	0.09	0.228	0.02	0.834	0.06	0.457	-0.03	0.7	-0.03	0.638
WWP1	-0.02	0.784	-0.12	0.116	-0.01	0.891	-0.01	0.944	0.13	0.0698	0.02	0.831	-0.07	0.323
RFWD3	-0.01	0.902	0.15	0.0458	0.11	0.131	0.09	0.242	0	0.949	-0.12	0.116	0.06	0.392
RNF34	-0.01	0.93	-0.12	0.101	-0.12	0.104	0	0.995	0.09	0.216	0.08	0.273	-0.06	0.389
1Rho is the rho value of Pearson correlation between gene dnam index with CD4+ T cell proportion. P-value is the p-value of Pearson correlation between gene dnam index with CD4T cell proportions.
2Rho is the rho value of Pearson correlation between gene dnam index with CD8+ T cell proportion. P-value is the p-value of Pearson correlation between gene dnam index with CD8T cell proportions.
3Rho is the rho value of Pearson correlation between gene dnam index with NK cell proportion. P-value is p-value of Pearson correlation between gene dnam index with NK cell proportions.
4Rho is the rho value of Pearson correlation between gene dnam index with B cell proportion. P-value is the p-value of Pearson correlation between gene dnam index with B cell proportions.
5Rho is the rho value of Pearson correlation between gene dnam index with monocytes proportion. P-value is the p-value of Pearson correlation between gene dnam index with monocytes proportions.
6Rho is the rho value of Pearson correlation between gene dnam index with granulocytes proportion. P-value is the p-value of Pearson correlation between gene dnam index with granulocytes proportions.
7Rho is the rho value of Pearson correlation between gene dnam index with sum of CD8+ T and CD4+ T cell proportions. P-value is the p-value of Pearson correlation between gene dnam index with sum of CD8T and CD4T cell proportions.

## Sheet: Table S5
Table S5. Gender-specific analysis for methylation units among Stage I&II ,Stage III and controls
Methylation-Units	CPG.Position	Mixed-gender		Male		Female
		Stage I&II vs. Ctrl (p value, t test)	Stage III vs. Ctrl (p value, t test)	Stage I&II vs. Ctrl (p value, t test)	Stage III vs. Ctrl (p value, t test)	Stage I&II vs. Ctrl (p value, t test)	Stage III vs. Ctrl (p value, t test)
CpG_1.2	1.57153	0.00108288	0.127334	0.0111629	0.0662777	0.0795879	0.377193
CpG_3.4	2.07847	0.798538	0.882592	0.0201027	0.406217	0.110862	0.115098
CpG_5	70	0.96391	0.211075	0.102339	0.62584	0.043208	0.347466
CpG_6	93	0.0305583	0.026092	0.24676	0.888233	0.00257238	0.000428736
CpG_7	113	0.0723564	0.199382	0.735111	0.471054	0.0349875	0.0178867
CpG_8	127	0.190211	0.0745371	0.895402	0.61321	0.0827991	0.00777958
CpG_9.10	139:141	0.362314	0.493071	0.00126233	0.180091	0.0113047	0.00637177
CpG_11	149	0.0109651	0.226011	0.416076	0.151687	0.0148752	0.00197797
CpG_12	162	0.714811	0.232572	0.0356434	0.805781	0.0895405	0.0167556
CpG_14.15	180:182	0.171203	0.0168009	0.996335	0.518788	0.250614	0.0176884
CpG_16	190	0.992856	0.439476	0.0481637	0.758702	0.346076	0.059989
CpG_17	202	0.77219	0.0283216	0.647512	0.154503	0.740416	0.123316
CpG_18	237	0.688218	0.500986	0.0146583	0.106857	0.194522	0.0465524
CpG_22.23	288:296	0.458161	0.517865	0.873823	0.982375	0.399568	0.324167
CpG_24	321	0.41423	0.209474	0.188257	0.665349	0.0677214	0.0233418
